# Supplementary material for: Hypothalamic Rax+ tanycytes contribute to tissue repair and tumorigenesis upon oncogene activation in mice
Source: Nat Commun. 2021 Apr 16;12:2288. doi: 10.1038/s41467-021-22640-z (PMC8052410; doi:10.1038/s41467-021-22640-z)
Supplement: Supplementary file 5 — Supplementary Data 2 [file 41467_2021_22640_MOESM5_ESM.xlsx]

## Sheet: omicsbox_table
Tags	List member ID
Ependymal cell markers	Ralgps2
Ependymal cell markers	1700012B09Rik
Ependymal cell markers	Cep19
Ependymal cell markers	Gprc5b
Ependymal cell markers	Arhgdig
Ependymal cell markers	Jtb
Ependymal cell markers	Itpkb
Ependymal cell markers	Sirt3
Ependymal cell markers	Mycbpap
Ependymal cell markers	Lmbrd1
Ependymal cell markers	Rps27l
Ependymal cell markers	Rps27rt
Ependymal cell markers	1700026L06Rik
Ependymal cell markers	6820408C15Rik
Ependymal cell markers	Ankrd66
Ependymal cell markers	Pltp
Ependymal cell markers	Tbcel
Ependymal cell markers	Rogdi
Ependymal cell markers	Cluap1
Ependymal cell markers	4932443I19Rik
Ependymal cell markers	Ubxn11
Ependymal cell markers	Txndc5
Ependymal cell markers	Ttc25
Ependymal cell markers	Ankrd45
Ependymal cell markers	Prdx4
Ependymal cell markers	Sssca1
Ependymal cell markers	5031425E22Rik
Ependymal cell markers	Calb1
Ependymal cell markers	Erich2
Ependymal cell markers	Ubxn10
Ependymal cell markers	Clic1
Ependymal cell markers	Tmem138
Ependymal cell markers	Tspan6
Ependymal cell markers	Aqp4
Ependymal cell markers	Iqca
Ependymal cell markers	Acta2
Ependymal cell markers	Ramp1
Ependymal cell markers	Rab28
Ependymal cell markers	Mycbp
Ependymal cell markers	Ankrd44
Ependymal cell markers	Smad5
Ependymal cell markers	Bbox1
Ependymal cell markers	Ccdc39
Ependymal cell markers	Kcnmb1
Ependymal cell markers	Chordc1
Ependymal cell markers	Sod2
Ependymal cell markers	Chchd6
Ependymal cell markers	Cyr61
Ependymal cell markers	Mxra8
Ependymal cell markers	Eea1
Ependymal cell markers	Uckl1os
Ependymal cell markers	Tsga10
Ependymal cell markers	Gsn
Ependymal cell markers	Kctd1
Ependymal cell markers	Cdkl4
Ependymal cell markers	Ccdc173
Ependymal cell markers	Ucp2
Ependymal cell markers	Mpdz
Ependymal cell markers	Sypl
Ependymal cell markers	Spata33
Ependymal cell markers	Nacc2
Ependymal cell markers	Clic4
Ependymal cell markers	Sri
Ependymal cell markers	Dcdc2a
Ependymal cell markers	Thyn1
Ependymal cell markers	Chchd4
Ependymal cell markers	St3gal6
Ependymal cell markers	Actn1
Ependymal cell markers	Ccdc33
Ependymal cell markers	Srgap3
Ependymal cell markers	Alkbh5
Ependymal cell markers	Stk33
Ependymal cell markers	Gm44109
Ependymal cell markers	D430042O09Rik
Ependymal cell markers	Bicc1
Ependymal cell markers	Cep164
Ependymal cell markers	Ckap5
Ependymal cell markers	Bag2
Ependymal cell markers	Cav2
Ependymal cell markers	Atxn1
Ependymal cell markers	Ndufs6
Ependymal cell markers	Ccdc34
Ependymal cell markers	Coro2b
Ependymal cell markers	Atp2a2
Ependymal cell markers	Capsl
Ependymal cell markers	Kcnk2
Ependymal cell markers	Pdia4
Ependymal cell markers	Aebp1
Ependymal cell markers	Tm4sf1
Ependymal cell markers	Prkcdbp
Ependymal cell markers	Calm1
Ependymal cell markers	Cdhr4
Ependymal cell markers	Kazn
Ependymal cell markers	2410004P03Rik
Ependymal cell markers	Psmc3ip
Ependymal cell markers	Gprasp1
Ependymal cell markers	Hspa8
Ependymal cell markers	Slc38a1
Ependymal cell markers	Fank1
Ependymal cell markers	Gsr
Ependymal cell markers	Hist1h2al
Ependymal cell markers	Myo7a
Ependymal cell markers	1700088E04Rik
Ependymal cell markers	Ccdc153
Ependymal cell markers	Iqcg
Ependymal cell markers	Fam174a
Ependymal cell markers	Lsm14b
Ependymal cell markers	B230118H07Rik
Ependymal cell markers	Gprasp2
Ependymal cell markers	Pddc1
Ependymal cell markers	Dusp1
Ependymal cell markers	Acot13
Ependymal cell markers	Tmem67
Ependymal cell markers	Fas
Ependymal cell markers	Calml4
Ependymal cell markers	Zp3
Ependymal cell markers	Plat
Ependymal cell markers	Lrrc71
Ependymal cell markers	Slc38a3
Ependymal cell markers	Mprip
Ependymal cell markers	Enkur
Ependymal cell markers	Prr29
Ependymal cell markers	Evi5
Ependymal cell markers	Rabl2
Ependymal cell markers	Arf5
Ependymal cell markers	Hspa5
Ependymal cell markers	Folr1
Ependymal cell markers	Pkig
Ependymal cell markers	4732414G09Rik
Ependymal cell markers	Acadm
Ependymal cell markers	Srek1ip1
Ependymal cell markers	Dnah12
Ependymal cell markers	Rassf9
Ependymal cell markers	Dnaic1
Ependymal cell markers	Ttll3
Ependymal cell markers	Dnaic2
Ependymal cell markers	Hspa4
Ependymal cell markers	Ankub1
Ependymal cell markers	Cep126
Ependymal cell markers	Tagln2
Ependymal cell markers	Arvcf
Ependymal cell markers	Dynlrb2
Ependymal cell markers	Cdkn1a
Ependymal cell markers	Ift74
Ependymal cell markers	Gm26670
Ependymal cell markers	Ly6h
Ependymal cell markers	Arf3
Ependymal cell markers	Ids
Ependymal cell markers	Iqck
Ependymal cell markers	Shfm1
Ependymal cell markers	Nin
Ependymal cell markers	Znhit2
Ependymal cell markers	Col8a2
Ependymal cell markers	Ctxn1
Ependymal cell markers	Phtf1
Ependymal cell markers	Elmod1
Ependymal cell markers	Fuom
Ependymal cell markers	Prelp
Ependymal cell markers	Lrrc10b
Ependymal cell markers	Lrrc51
Ependymal cell markers	Synm
Ependymal cell markers	Dnah10
Ependymal cell markers	Pink1
Ependymal cell markers	Nek1
Ependymal cell markers	Clasp2
Ependymal cell markers	Calm2
Ependymal cell markers	Ankrd40
Ependymal cell markers	Dnah11
Ependymal cell markers	Cdhr3
Ependymal cell markers	Synj1
Ependymal cell markers	Dag1
Ependymal cell markers	Ddit4l
Ependymal cell markers	Supt20
Ependymal cell markers	Ptges3
Ependymal cell markers	Wdr78
Ependymal cell markers	Oscp1
Ependymal cell markers	Pamr1
Ependymal cell markers	Nt5c
Ependymal cell markers	Rnase4
Ependymal cell markers	Ak9
Ependymal cell markers	Cfap54
Ependymal cell markers	Got1l1
Ependymal cell markers	Dnajc3
Ependymal cell markers	Nme5
Ependymal cell markers	Stoml3
Ependymal cell markers	Macrod1
Ependymal cell markers	Krcc1
Ependymal cell markers	Cetn4
Ependymal cell markers	Hsp90b1
Ependymal cell markers	Myl12a
Ependymal cell markers	Gnal
Ependymal cell markers	Med9os
Ependymal cell markers	Sp3os
Ependymal cell markers	Myl12b
Ependymal cell markers	Apbb2
Ependymal cell markers	Gclc
Ependymal cell markers	Casd1
Ependymal cell markers	Myl9
Ependymal cell markers	Oxct1
Ependymal cell markers	Pifo
Ependymal cell markers	Tmem194
Ependymal cell markers	Ak7
Ependymal cell markers	Serpinh1
Ependymal cell markers	Pofut2
Ependymal cell markers	Cdk2ap2
Ependymal cell markers	Cfap52
Ependymal cell markers	Plec
Ependymal cell markers	Acyp1
Ependymal cell markers	Purb
Ependymal cell markers	Cfap77
Ependymal cell markers	Plekhb1
Ependymal cell markers	Sorl1
Ependymal cell markers	FRMPD2
Ependymal cell markers	Ccdc103
Ependymal cell markers	Cfap53
Ependymal cell markers	Avpi1
Ependymal cell markers	Gns
Ependymal cell markers	Arhgap21
Ependymal cell markers	Fundc1
Ependymal cell markers	Sptan1
Ependymal cell markers	Cfap74
Ependymal cell markers	Nphp1
Ependymal cell markers	Enah
Ependymal cell markers	Dnajc7
Ependymal cell markers	Rexo2
Ependymal cell markers	Tpm1
Ependymal cell markers	Drc1
Ependymal cell markers	Ppil6
Ependymal cell markers	Usp2
Ependymal cell markers	1700029J07Rik
Ependymal cell markers	Plxnb2
Ependymal cell markers	Pfdn5
Ependymal cell markers	Tctex1d2
Ependymal cell markers	Dnaja4
Ependymal cell markers	Cyb561
Ependymal cell markers	Hdhd2
Ependymal cell markers	Dnaja1
Ependymal cell markers	Ccdc108
Ependymal cell markers	Calr
Ependymal cell markers	Nadk2
Ependymal cell markers	Rnft1
Ependymal cell markers	Gm11992
Ependymal cell markers	Josd2
Ependymal cell markers	Ssbp4
Ependymal cell markers	Tsen15
Ependymal cell markers	Lbp
Ependymal cell markers	Hspe1
Ependymal cell markers	Capns1
Ependymal cell markers	Fam183b
Ependymal cell markers	4833427G06Rik
Ependymal cell markers	D8Ertd82e
Ependymal cell markers	Cfap206
Ependymal cell markers	Gpx8
Ependymal cell markers	Ccdc107
Ependymal cell markers	Sqstm1
Ependymal cell markers	Pvalb
Ependymal cell markers	Dnajc6
Ependymal cell markers	Tspo
Ependymal cell markers	Serpinb6a
Ependymal cell markers	Tctex1d4
Ependymal cell markers	Dmkn
Ependymal cell markers	Snx5
Ependymal cell markers	Ak1
Ependymal cell markers	Taf6l
Ependymal cell markers	M6pr
Ependymal cell markers	Anapc1
Ependymal cell markers	Agpat4
Ependymal cell markers	Cyhr1
Ependymal cell markers	Cfap70
Ependymal cell markers	Syne1
Ependymal cell markers	Slc25a18
Ependymal cell markers	Gpr137
Ependymal cell markers	Chek2
Ependymal cell markers	Anxa11
Ependymal cell markers	Mrpl33
Ependymal cell markers	Gm10073
Ependymal cell markers	Efcab10
Ependymal cell markers	Lrrc36
Ependymal cell markers	Mro
Ependymal cell markers	Car9
Ependymal cell markers	Ppp1r32
Ependymal cell markers	Nmb
Ependymal cell markers	Txnip
Ependymal cell markers	Tctex1d1
Ependymal cell markers	Csrp2
Ependymal cell markers	0610009L18Rik
Ependymal cell markers	Sntn
Ependymal cell markers	Ccdc78
Ependymal cell markers	Srebf1
Ependymal cell markers	Ccdc30
Ependymal cell markers	Cox6b2
Ependymal cell markers	Phldb1
Ependymal cell markers	Hsp90ab1
Ependymal cell markers	Hdgfrp2
Ependymal cell markers	Tmem218
Ependymal cell markers	Cep290
Ependymal cell markers	Wdr34
Ependymal cell markers	Rpl41
Ependymal cell markers	Ccdc190
Ependymal cell markers	Coprs
Ependymal cell markers	Rsph10b
Ependymal cell markers	Krt18
Ependymal cell markers	Spef1
Ependymal cell markers	Mrfap1
Ependymal cell markers	Wnt4
Ependymal cell markers	Trim37
Ependymal cell markers	Efemp2
Ependymal cell markers	Spef2
Ependymal cell markers	Hnrnpf
Ependymal cell markers	Bdh2
Ependymal cell markers	Tppp3
Ependymal cell markers	Ppp1r36
Ependymal cell markers	Crocc
Ependymal cell markers	Ephx4
Ependymal cell markers	Sncg
Ependymal cell markers	Fam47e
Ependymal cell markers	Ivns1abp
Ependymal cell markers	Crtc3
Ependymal cell markers	Cmtm4
Ependymal cell markers	Cwc15
Ependymal cell markers	Efcab2
Ependymal cell markers	Spa17
Ependymal cell markers	Cald1
Ependymal cell markers	Gnaz
Ependymal cell markers	Wdr35
Ependymal cell markers	Pde6d
Ependymal cell markers	Amfr
Ependymal cell markers	Ppp1r35
Ependymal cell markers	Plppr4
Ependymal cell markers	Ccdc191
Ependymal cell markers	Ppp1r11
Ependymal cell markers	BC051019
Ependymal cell markers	Rab36
Ependymal cell markers	Myb
Ependymal cell markers	Mns1
Ependymal cell markers	Efcab1
Ependymal cell markers	St13
Ependymal cell markers	Syt10
Ependymal cell markers	Plin5
Ependymal cell markers	Vapb
Ependymal cell markers	1700016K19Rik
Ependymal cell markers	Anapc11
Ependymal cell markers	Tmem212
Ependymal cell markers	Ccdc181
Ependymal cell markers	Txn1
Ependymal cell markers	Smkr-ps
Ependymal cell markers	Pcsk1n
Ependymal cell markers	Cspp1
Ependymal cell markers	Tomm6
Ependymal cell markers	Cyb5r3
Ependymal cell markers	Dmd
Ependymal cell markers	Hydin
Ependymal cell markers	Rplp1
Ependymal cell markers	Ift81
Ependymal cell markers	Ccs
Ependymal cell markers	Fam166b
Ependymal cell markers	Sys1
Ependymal cell markers	Lrrc43
Ependymal cell markers	Cebpb
Ependymal cell markers	Spata24
Ependymal cell markers	Vwa3a
Ependymal cell markers	Dyx1c1
Ependymal cell markers	Ttc12
Ependymal cell markers	Dchs1
Ependymal cell markers	Ascc1
Ependymal cell markers	Bcl2l1
Ependymal cell markers	Nuf2
Ependymal cell markers	Ift80
Ependymal cell markers	Trp53bp2
Ependymal cell markers	Spag6l
Ependymal cell markers	Odf3b
Ependymal cell markers	Adamts20
Ependymal cell markers	Cfap161
Ependymal cell markers	Cd82
Ependymal cell markers	Nudt14
Ependymal cell markers	Atp2b1
Ependymal cell markers	BC022687
Ependymal cell markers	Gm12326
Ependymal cell markers	Lrrc45
Ependymal cell markers	Bok
Ependymal cell markers	Idh3a
Ependymal cell markers	Morn3
Ependymal cell markers	Smim5
Ependymal cell markers	Ddo
Ependymal cell markers	AY036118
Ependymal cell markers	Saxo2
Ependymal cell markers	Lca5
Ependymal cell markers	1500011K16Rik
Ependymal cell markers	Urod
Ependymal cell markers	Stip1
Ependymal cell markers	Eif1
Ependymal cell markers	Gm10076
Ependymal cell markers	Wwc1
Ependymal cell markers	1700028P14Rik
Ependymal cell markers	Lrrc23
Ependymal cell markers	Eno4
Ependymal cell markers	Fam179a
Ependymal cell markers	Slain2
Ependymal cell markers	Gm10714
Ependymal cell markers	Ttc16
Ependymal cell markers	Atp2b4
Ependymal cell markers	Mea1
Ependymal cell markers	Akip1
Ependymal cell markers	Sash1
Ependymal cell markers	Eml2
Ependymal cell markers	Lrrc46
Ependymal cell markers	Morn1
Ependymal cell markers	Ppp1cb
Ependymal cell markers	Fgfr1
Ependymal cell markers	Mpp5
Ependymal cell markers	Dnal1
Ependymal cell markers	Adck4
Ependymal cell markers	Grhpr
Ependymal cell markers	Akap14
Ependymal cell markers	Gm12144
Ependymal cell markers	S100b
Ependymal cell markers	Ccdc74a
Ependymal cell markers	Maats1
Ependymal cell markers	Lrriq1
Ependymal cell markers	Spag17
Ependymal cell markers	Ablim1
Ependymal cell markers	Spop
Ependymal cell markers	Cfap126
Ependymal cell markers	Bace2
Ependymal cell markers	Rpl9-ps6
Ependymal cell markers	Dnali1
Ependymal cell markers	Fuz
Ependymal cell markers	Saraf
Ependymal cell markers	BC026585
Ependymal cell markers	Stmnd1
Ependymal cell markers	Rpl22l1
Ependymal cell markers	1700019G24Rik
Ependymal cell markers	Msrb2
Ependymal cell markers	Tspan15
Ependymal cell markers	Clstn1
Ependymal cell markers	Dusp14
Ependymal cell markers	Cpd
Ependymal cell markers	Pin4
Ependymal cell markers	Vit
Ependymal cell markers	Irak1bp1
Ependymal cell markers	Tigd2
Ependymal cell markers	Morn5
Ependymal cell markers	Ifitm3
Ependymal cell markers	Bcap31
Ependymal cell markers	Ruvbl2
Ependymal cell markers	Catip
Ependymal cell markers	Ift88
Ependymal cell markers	Gabarapl1
Ependymal cell markers	Mlf1
Ependymal cell markers	Tmem33
Ependymal cell markers	Ccdc146
Ependymal cell markers	Cfap46
Ependymal cell markers	Chd5
Ependymal cell markers	Creld2
Ependymal cell markers	Cpne2
Ependymal cell markers	Ruvbl1
Ependymal cell markers	Tcp11l2
Ependymal cell markers	Baiap2
Ependymal cell markers	Cpn1
Ependymal cell markers	Trappc6a
Ependymal cell markers	Mrps6
Ependymal cell markers	Mtpn
Ependymal cell markers	Pcp4l1
Ependymal cell markers	Rfx3
Ependymal cell markers	Ccdc121
Ependymal cell markers	Ttr
Ependymal cell markers	2700046G09Rik
Ependymal cell markers	Cdc14a
Ependymal cell markers	Rarres2
Ependymal cell markers	Cp
Ependymal cell markers	Rsph4a
Ependymal cell markers	Ulk4
Ependymal cell markers	Plin3
Ependymal cell markers	Glod4
Ependymal cell markers	Cfap44
Ependymal cell markers	Riiad1
Ependymal cell markers	Wdyhv1
Ependymal cell markers	Ccdc148
Ependymal cell markers	Dusp18
Ependymal cell markers	Rbp2
Ependymal cell markers	Daw1
Ependymal cell markers	Fos
Ependymal cell markers	1700037C18Rik
Ependymal cell markers	Ift172
Ependymal cell markers	Scn7a
Ependymal cell markers	Pacrg
Ependymal cell markers	Tekt4
Ependymal cell markers	Drc7
Ependymal cell markers	Bbof1
Ependymal cell markers	Cfap69
Ependymal cell markers	Gkap1
Ependymal cell markers	Ubl3
Ependymal cell markers	Cfap100
Ependymal cell markers	Cfap45
Ependymal cell markers	Fam84b
Ependymal cell markers	Rbp1
Ependymal cell markers	Wdr66
Ependymal cell markers	Dnaaf3
Ependymal cell markers	S100a11
Ependymal cell markers	Mapk15
Ependymal cell markers	Hist1h2be
Ependymal cell markers	Ttc30b
Ependymal cell markers	Ift27
Ependymal cell markers	Tcea3
Ependymal cell markers	Fam92b
Ependymal cell markers	Ahnak
Ependymal cell markers	Ino80b
Ependymal cell markers	Lrrc74b
Ependymal cell markers	Ipo11
Ependymal cell markers	Zbtb7a
Ependymal cell markers	Ccdc113
Ependymal cell markers	Cfap43
Ependymal cell markers	Timp2
Ependymal cell markers	Dnajb2
Ependymal cell markers	Acot5
Ependymal cell markers	Zmynd10
Ependymal cell markers	Mrps24
Ependymal cell markers	Fam216b
Ependymal cell markers	Ccdc81
Ependymal cell markers	Tekt1
Ependymal cell markers	Atp5e
Ependymal cell markers	Nt5c3b
Ependymal cell markers	Nudt4
Ependymal cell markers	Tacc2
Ependymal cell markers	Tacc1
Ependymal cell markers	Ogg1
Ependymal cell markers	Scand1
Ependymal cell markers	Fam81a
Ependymal cell markers	Gas2l1
Ependymal cell markers	Gas6
Ependymal cell markers	Map1lc3a
Ependymal cell markers	Ap3m1
Ependymal cell markers	Ucma
Ependymal cell markers	Sema6d
Ependymal cell markers	1700007K13Rik
Ependymal cell markers	1700040L02Rik
Ependymal cell markers	Cacybp
Ependymal cell markers	Cacna1s
Ependymal cell markers	Gbas
Ependymal cell markers	2010320M18Rik
Ependymal cell markers	Gm42418
Ependymal cell markers	Arl4a
Ependymal cell markers	Ap3m2
Ependymal cell markers	Rdm1
Ependymal cell markers	1810043G02Rik
Ependymal cell markers	Crim1
Ependymal cell markers	Arl6
Ependymal cell markers	Cep83
Ependymal cell markers	1500015O10Rik
Ependymal cell markers	Fam229b
Ependymal cell markers	Nat9
Ependymal cell markers	Kif9
Ependymal cell markers	Gas8
Ependymal cell markers	Selenbp1
Ependymal cell markers	Spag8
Ependymal cell markers	Efr3a
Ependymal cell markers	Ezr
Ependymal cell markers	Snrnp25
Ependymal cell markers	Hspd1
Ependymal cell markers	Nbeal1
Ependymal cell markers	Mrpl40
Ependymal cell markers	Slc16a1
Ependymal cell markers	Ctsh
Ependymal cell markers	Ttc21a
Ependymal cell markers	Etfa
Ependymal cell markers	Jund
Ependymal cell markers	Barx2
Ependymal cell markers	Wdr60
Ependymal cell markers	Creg1
Ependymal cell markers	1500009C09Rik
Ependymal cell markers	Dynll1
Ependymal cell markers	Commd6
Ependymal cell markers	Cd59b
Ependymal cell markers	Amotl2
Ependymal cell markers	Cd24a
Ependymal cell markers	Spag16
Ependymal cell markers	Hist1h4h
Ependymal cell markers	Dnajb13
Ependymal cell markers	Plekha2
Ependymal cell markers	Ube2b
Ependymal cell markers	1700024G13Rik
Ependymal cell markers	Fbln7
Ependymal cell markers	Spats2l
Ependymal cell markers	Wdr63
Ependymal cell markers	Msn
Ependymal cell markers	Myo16
Ependymal cell markers	Fbxo36
Ependymal cell markers	Mif4gd
Ependymal cell markers	Casc1
Ependymal cell markers	Ift20
Ependymal cell markers	Clec3b
Ependymal cell markers	2610301B20Rik
Ependymal cell markers	Dnal4
Ependymal cell markers	Scnn1a
Ependymal cell markers	Sdcbp
Ependymal cell markers	Ocln
Ependymal cell markers	Dstn
Ependymal cell markers	Armc4
Ependymal cell markers	Fbln1
Ependymal cell markers	Hspa4l
Ependymal cell markers	Taco1os
Ependymal cell markers	Rrbp1
Ependymal cell markers	Dgat2
Ependymal cell markers	Armc3
Ependymal cell markers	RP24-492L15.6
Ependymal cell markers	Ahsa1
Ependymal cell markers	Gm867
Ependymal cell markers	Nenf
Ependymal cell markers	Lrrc48
Ependymal cell markers	Hsp90aa1
Ependymal cell markers	Gm973
Ependymal cell markers	Ypel3
Ependymal cell markers	Ghitm
Ependymal cell markers	Kcnj10
Ependymal cell markers	Ccdc65
Ependymal cell markers	Slc14a2
Ependymal cell markers	Kbtbd11
Ependymal cell markers	Lgals3
Ependymal cell markers	Bola1
Ependymal cell markers	Agbl3
Ependymal cell markers	Lrrc6
Ependymal cell markers	Nckap1
Ependymal cell markers	Hdc
Ependymal cell markers	Dnah9
Ependymal cell markers	Dpy30
Ependymal cell markers	Rgs22
Ependymal cell markers	Gfod2
Ependymal cell markers	Ddr1
Ependymal cell markers	Chd3os
Ependymal cell markers	Mok
Ependymal cell markers	Lztfl1
Ependymal cell markers	1700001L19Rik
Ependymal cell markers	Gm21149
Ependymal cell markers	Tpgs1
Ependymal cell markers	Pdgfa
Ependymal cell markers	Ring1
Ependymal cell markers	Npas3
Ependymal cell markers	1110017D15Rik
Ependymal cell markers	Rsph1
Ependymal cell markers	Dnah6
Ependymal cell markers	mt-Nd6
Ependymal cell markers	Pih1d2
Ependymal cell markers	Micu1
Ependymal cell markers	Sulf2
Ependymal cell markers	1700001C02Rik
Ependymal cell markers	Dnah5
Ependymal cell markers	Hacd1
Ependymal cell markers	Stra13
Ependymal cell markers	Hipk3
Ependymal cell markers	Nrbp2
Ependymal cell markers	Dync2h1
Ependymal cell markers	Ccdc40
Ependymal cell markers	Hsph1
Ependymal cell markers	Meig1
Ependymal cell markers	Tnfaip8
Ependymal cell markers	Clybl
Ependymal cell markers	Psmd9
Ependymal cell markers	Iscu
Ependymal cell markers	1700007G11Rik
Ependymal cell markers	1810058I24Rik
Ependymal cell markers	Dst
Ependymal cell markers	Rilpl2
Ependymal cell markers	Ccdc180
Ependymal cell markers	Gm16006
Ependymal cell markers	Odf2l
Ependymal cell markers	Galk2
Ependymal cell markers	Slc22a23
Ependymal cell markers	Tgfbr2
Ependymal cell markers	Crygn
Ependymal cell markers	Foxj1
Ependymal cell markers	Dnah3
Ependymal cell markers	Fsd1l
Ependymal cell markers	Nudc
Ependymal cell markers	Endog
Ependymal cell markers	Cryab
Ependymal cell markers	Hipk1
Ependymal cell markers	Cstb
Ependymal cell markers	Hddc3
Ependymal cell markers	Ttc9
Ependymal cell markers	Fam149a
Ependymal cell markers	Exoc1
Ependymal cell and tanycyte markers	Spint2
Ependymal cell and tanycyte markers	1110004E09Rik
Ependymal cell and tanycyte markers	Naaa
Ependymal cell and tanycyte markers	Fhad1
Ependymal cell and tanycyte markers	1110032A03Rik
Ependymal cell and tanycyte markers	Tceal3
Ependymal cell and tanycyte markers	Skp1a
Ependymal cell and tanycyte markers	Mrpl17
Ependymal cell and tanycyte markers	Ndufb2
Ependymal cell and tanycyte markers	Sod1
Ependymal cell and tanycyte markers	Phyh
Ependymal cell and tanycyte markers	Khk
Ependymal cell and tanycyte markers	mt-Atp8
Ependymal cell and tanycyte markers	Sdhaf4
Ependymal cell and tanycyte markers	Stk11
Ependymal cell and tanycyte markers	Ndufb5
Ependymal cell and tanycyte markers	Ergic3
Ependymal cell and tanycyte markers	mt-Atp6
Ependymal cell and tanycyte markers	Ndufb10
Ependymal cell and tanycyte markers	Ndufb3
Ependymal cell and tanycyte markers	mt-Nd4l
Ependymal cell and tanycyte markers	Ndufb4
Ependymal cell and tanycyte markers	Dpcd
Ependymal cell and tanycyte markers	Cib1
Ependymal cell and tanycyte markers	Pdcd6
Ependymal cell and tanycyte markers	Cfap36
Ependymal cell and tanycyte markers	Akr7a5
Ependymal cell and tanycyte markers	Med31
Ependymal cell and tanycyte markers	Paip2
Ependymal cell and tanycyte markers	Nat14
Ependymal cell and tanycyte markers	Mcee
Ependymal cell and tanycyte markers	mt-Cytb
Ependymal cell and tanycyte markers	Chpt1
Ependymal cell and tanycyte markers	Cby1
Ependymal cell and tanycyte markers	Dnajc15
Ependymal cell and tanycyte markers	Mettl7a1
Ependymal cell and tanycyte markers	Tvp23b
Ependymal cell and tanycyte markers	Calm3
Ependymal cell and tanycyte markers	Pebp1
Ependymal cell and tanycyte markers	Dpm1
Ependymal cell and tanycyte markers	Znhit1
Ependymal cell and tanycyte markers	Pgk1
Ependymal cell and tanycyte markers	Lrp10
Ependymal cell and tanycyte markers	Zcchc18
Ependymal cell and tanycyte markers	Slc2a1
Ependymal cell and tanycyte markers	Cnn3
Ependymal cell and tanycyte markers	Swi5
Ependymal cell and tanycyte markers	Odc1
Ependymal cell and tanycyte markers	Strbp
Ependymal cell and tanycyte markers	Fhl1
Ependymal cell and tanycyte markers	Phpt1
Ependymal cell and tanycyte markers	Ift57
Ependymal cell and tanycyte markers	Cetn2
Ependymal cell and tanycyte markers	Hist1h1c
Ependymal cell and tanycyte markers	Bri3
Ependymal cell and tanycyte markers	Ndufa7
Ependymal cell and tanycyte markers	Acadvl
Ependymal cell and tanycyte markers	Srp14
Ependymal cell and tanycyte markers	Cox14
Ependymal cell and tanycyte markers	Polr2i
Ependymal cell and tanycyte markers	Traf1
Ependymal cell and tanycyte markers	Oaz1
Ependymal cell and tanycyte markers	Med28
Ependymal cell and tanycyte markers	Cox6c
Ependymal cell and tanycyte markers	Gm17455
Ependymal cell and tanycyte markers	Suclg1
Ependymal cell and tanycyte markers	Uqcrq
Ependymal cell and tanycyte markers	Tceal1
Ependymal cell and tanycyte markers	BC005624
Ependymal cell and tanycyte markers	Dbp
Ependymal cell and tanycyte markers	Tomm7
Ependymal cell and tanycyte markers	Gm5617
Ependymal cell and tanycyte markers	Timm13
Ependymal cell and tanycyte markers	Ctnna1
Ependymal cell and tanycyte markers	1810043H04Rik
Ependymal cell and tanycyte markers	Bphl
Ependymal cell and tanycyte markers	Ndufc1
Ependymal cell and tanycyte markers	Anxa5
Ependymal cell and tanycyte markers	Hcfc1r1
Ependymal cell and tanycyte markers	Ndufab1
Ependymal cell and tanycyte markers	Elof1
Ependymal cell and tanycyte markers	Plcd4
Ependymal cell and tanycyte markers	Anxa2
Ependymal cell and tanycyte markers	Morn2
Ependymal cell and tanycyte markers	Lmo4
Ependymal cell and tanycyte markers	Tmem107
Ependymal cell and tanycyte markers	Tmem216
Ependymal cell and tanycyte markers	Ccpg1os
Ependymal cell and tanycyte markers	Ndufa2
Ependymal cell and tanycyte markers	Atp6v1d
Ependymal cell and tanycyte markers	Ift43
Ependymal cell and tanycyte markers	2410015M20Rik
Ependymal cell and tanycyte markers	Cystm1
Ependymal cell and tanycyte markers	Ccdc189
Ependymal cell and tanycyte markers	Dalrd3
Ependymal cell and tanycyte markers	Sec61b
Ependymal cell and tanycyte markers	Aig1
Ependymal cell and tanycyte markers	Slc9a3r1
Ependymal cell and tanycyte markers	Smim8
Ependymal cell and tanycyte markers	Trmt112
Ependymal cell and tanycyte markers	Romo1
Ependymal cell and tanycyte markers	Ptprf
Ependymal cell and tanycyte markers	4933434E20Rik
Ependymal cell and tanycyte markers	2310039H08Rik
Ependymal cell and tanycyte markers	Abhd14a
Ependymal cell and tanycyte markers	Pcbd2
Ependymal cell and tanycyte markers	Ubl5
Ependymal cell and tanycyte markers	Ndufaf3
Ependymal cell and tanycyte markers	Oard1
Ependymal cell and tanycyte markers	Cfap20
Ependymal cell and tanycyte markers	Ech1
Ependymal cell and tanycyte markers	Tusc3
Ependymal cell and tanycyte markers	Ppp1r1b
Ependymal cell and tanycyte markers	Prrt1
Ependymal cell and tanycyte markers	mt-Nd2
Ependymal cell and tanycyte markers	Ifi27
Ependymal cell and tanycyte markers	Pigp
Ependymal cell and tanycyte markers	Zfp467
Ependymal cell and tanycyte markers	Hspb1
Ependymal cell and tanycyte markers	C1qtnf4
Ependymal cell and tanycyte markers	Tubb4b
Ependymal cell and tanycyte markers	mt-Nd4
Ependymal cell and tanycyte markers	Abat
Ependymal cell and tanycyte markers	Park7
Ependymal cell and tanycyte markers	4931406C07Rik
Ependymal cell and tanycyte markers	mt-Nd5
Ependymal cell and tanycyte markers	Abhd14b
Ependymal cell and tanycyte markers	Churc1
Ependymal cell and tanycyte markers	Pxdc1
Ependymal cell and tanycyte markers	Aamp
Ependymal cell and tanycyte markers	Nop10
Ependymal cell and tanycyte markers	Rsph9
Ependymal cell and tanycyte markers	Bola3
Ependymal cell and tanycyte markers	Dync2li1
Ependymal cell and tanycyte markers	Chchd10
Ependymal cell and tanycyte markers	Lamtor2
Ependymal cell and tanycyte markers	Ift22
Ependymal cell and tanycyte markers	Srsf10
Ependymal cell and tanycyte markers	Ngef
Ependymal cell and tanycyte markers	Hint2
Ependymal cell and tanycyte markers	Fam216a
Ependymal cell and tanycyte markers	Atp5j
Ependymal cell and tanycyte markers	Hist1h4i
Ependymal cell and tanycyte markers	Rnh1
Ependymal cell and tanycyte markers	Atp5k
Ependymal cell and tanycyte markers	Nnat
Ependymal cell and tanycyte markers	Ndufb9
Ependymal cell and tanycyte markers	Arl3
Ependymal cell and tanycyte markers	Guk1
Ependymal cell and tanycyte markers	Gm29508
Ependymal cell and tanycyte markers	Pttg1
Ependymal cell and tanycyte markers	B9d1
Ependymal cell and tanycyte markers	Smim11
Ependymal cell and tanycyte markers	Zfr
Ependymal cell and tanycyte markers	Golgb1
Ependymal cell and tanycyte markers	Atp1a1
Ependymal cell and tanycyte markers	Metrn
Ependymal cell and tanycyte markers	Scrn1
Ependymal cell and tanycyte markers	Rpn2
Ependymal cell and tanycyte markers	mt-Co3
Ependymal cell and tanycyte markers	mt-Co2
Ependymal cell and tanycyte markers	Mia
Ependymal cell and tanycyte markers	mt-Co1
Quiescent NSC, ependymal cell and tanycyte markers	Chchd2
Quiescent NSC, ependymal cell and tanycyte markers	Fxyd1
Quiescent NSC, ependymal cell and tanycyte markers	Prdx5
Quiescent NSC, ependymal cell and tanycyte markers	Aldoa
Quiescent NSC, ependymal cell and tanycyte markers	1810037I17Rik
Quiescent NSC, ependymal cell and tanycyte markers	Polr3h
Quiescent NSC, ependymal cell and tanycyte markers	Aldh2
Quiescent NSC, ependymal cell and tanycyte markers	Ost4
Quiescent NSC, ependymal cell and tanycyte markers	Gsta4
Quiescent NSC, ependymal cell and tanycyte markers	Arhgap5
Quiescent NSC, ependymal cell and tanycyte markers	Dgcr6
Quiescent NSC, ependymal cell and tanycyte markers	Pbxip1
Quiescent NSC, ependymal cell and tanycyte markers	Tmem47
Quiescent NSC, ependymal cell and tanycyte markers	Pkm
Quiescent NSC, ependymal cell and tanycyte markers	Ctso
Quiescent NSC, ependymal cell and tanycyte markers	Crip2
Quiescent NSC, ependymal cell and tanycyte markers	Pygb
Quiescent NSC, ependymal cell and tanycyte markers	Gpx4
Quiescent NSC, ependymal cell and tanycyte markers	Pdpn
Quiescent NSC, ependymal cell and tanycyte markers	Mt1
Quiescent NSC, ependymal cell and tanycyte markers	Mt2
Quiescent NSC, ependymal cell and tanycyte markers	Mt3
Quiescent NSC, ependymal cell and tanycyte markers	Eef1d
Quiescent NSC, ependymal cell and tanycyte markers	Prdx6
Quiescent NSC, ependymal cell and tanycyte markers	Tpi1
Quiescent NSC, ependymal cell and tanycyte markers	Ddt
Quiescent NSC, ependymal cell and tanycyte markers	Mgst1
Quiescent NSC, ependymal cell and tanycyte markers	Mif
Quiescent NSC, ependymal cell and tanycyte markers	Snhg20
Quiescent NSC, ependymal cell and tanycyte markers	Sox9
Quiescent NSC, ependymal cell and tanycyte markers	Vim
Quiescent NSC, ependymal cell and tanycyte markers	Ndufa3
Quiescent NSC, ependymal cell and tanycyte markers	Idh2
Quiescent NSC, ependymal cell and tanycyte markers	Dbi
Quiescent NSC, ependymal cell and tanycyte markers	Cox8a
Quiescent NSC, ependymal cell and tanycyte markers	Fam162a
Quiescent NSC, ependymal cell and tanycyte markers	Hmgn3
Quiescent NSC, ependymal cell and tanycyte markers	Dad1
Quiescent NSC, ependymal cell and tanycyte markers	Uqcr11
Quiescent NSC, ependymal cell and tanycyte markers	Myo10
Quiescent NSC, ependymal cell and tanycyte markers	Rabac1
Quiescent NSC, ependymal cell and tanycyte markers	Sdha
Quiescent NSC, ependymal cell and tanycyte markers	Gstm1
Quiescent NSC, ependymal cell and tanycyte markers	Gng5
Quiescent NSC, ependymal cell and tanycyte markers	Sdc4
Quiescent NSC, ependymal cell and tanycyte markers	Ntrk2
Quiescent NSC, ependymal cell and tanycyte markers	Id4
Quiescent NSC, ependymal cell and tanycyte markers	Toporsos
Quiescent NSC, ependymal cell and tanycyte markers	Cml1
Quiescent NSC, ependymal cell and tanycyte markers	Glo1
Quiescent NSC, ependymal cell and tanycyte markers	Dhrs7
Quiescent NSC, ependymal cell and tanycyte markers	Mlc1
Quiescent NSC, ependymal cell and tanycyte markers	Hepacam
Quiescent NSC, ependymal cell and tanycyte markers	Itm2c
Quiescent NSC, ependymal cell and tanycyte markers	Hist1h2bc
Quiescent NSC, ependymal cell and tanycyte markers	Hist2h2aa1
Quiescent NSC and tanycyte markers	6330403K07Rik
Quiescent NSC and tanycyte markers	Ndufs7
Quiescent NSC and tanycyte markers	Ldhb
Quiescent NSC and tanycyte markers	Atp6v0e
Quiescent NSC and tanycyte markers	Oat
Quiescent NSC and tanycyte markers	Aldoc
Quiescent NSC and tanycyte markers	Smdt1
Quiescent NSC and tanycyte markers	Prdx1
Quiescent NSC and tanycyte markers	Ndufb11
Quiescent NSC and tanycyte markers	Dpm3
Quiescent NSC and tanycyte markers	Enho
Quiescent NSC and tanycyte markers	Cst3
Quiescent NSC and tanycyte markers	2019-09-15
Quiescent NSC and tanycyte markers	Hibadh
Quiescent NSC and tanycyte markers	Son
Quiescent NSC and tanycyte markers	Ttyh1
Quiescent NSC and tanycyte markers	Gstm5
Quiescent NSC and tanycyte markers	Nkain4
Quiescent NSC and tanycyte markers	Mrps14
Quiescent NSC and tanycyte markers	Canx
Quiescent NSC and tanycyte markers	Acaa1a
Quiescent NSC and tanycyte markers	2610001J05Rik
Quiescent NSC and tanycyte markers	Dkk3
Quiescent NSC and tanycyte markers	Edf1
Quiescent NSC and tanycyte markers	Atp1b2
Quiescent NSC and tanycyte markers	Bcan
Quiescent NSC and tanycyte markers	Msi2
Quiescent NSC and tanycyte markers	Acsl6
Quiescent NSC and tanycyte markers	Spcs2
Quiescent NSC and tanycyte markers	Tmbim6
Quiescent NSC and tanycyte markers	Uqcc2
Quiescent NSC and tanycyte markers	Bloc1s1
Quiescent NSC and tanycyte markers	Sdc2
Quiescent NSC and tanycyte markers	Hadhb
Quiescent NSC and tanycyte markers	Mpc1
Quiescent NSC and tanycyte markers	1110001J03Rik
Quiescent NSC and tanycyte markers	Ndufc2
Quiescent NSC and tanycyte markers	Slc22a17
Quiescent NSC and tanycyte markers	Slc25a3
Quiescent NSC and tanycyte markers	Tsc22d4
Quiescent NSC and tanycyte markers	Atp6v1f
Quiescent NSC and tanycyte markers	Ndufa13
Quiescent NSC and tanycyte markers	Prnp
Quiescent NSC and tanycyte markers	Gapdh
Quiescent NSC and tanycyte markers	Thrsp
Quiescent NSC and tanycyte markers	Echs1
Quiescent NSC and tanycyte markers	Gja1
Quiescent NSC and tanycyte markers	Gpi1
Quiescent NSC and tanycyte markers	Sfxn5
Quiescent NSC and tanycyte markers	2310022B05Rik
Quiescent NSC and tanycyte markers	Uqcr10
Quiescent NSC and tanycyte markers	Tmem59
Quiescent NSC and tanycyte markers	Aamdc
Quiescent NSC and tanycyte markers	Cldn10
Quiescent NSC and tanycyte markers	Mrps34
Quiescent NSC and tanycyte markers	Slc1a3
Quiescent NSC and tanycyte markers	Eci1
Quiescent NSC and tanycyte markers	Spr
Quiescent NSC and tanycyte markers	Serf2
Quiescent NSC and tanycyte markers	Mmd2
Quiescent NSC and tanycyte markers	S100a1
Quiescent NSC and tanycyte markers	Etfb
Quiescent NSC and tanycyte markers	H2-Ke6
Quiescent NSC and tanycyte markers	Fam107a
Quiescent NSC and tanycyte markers	Mdh1
Quiescent NSC and tanycyte markers	Bmyc
Quiescent NSC and tanycyte markers	Rcn2
Quiescent NSC and tanycyte markers	Syf2
Quiescent NSC and tanycyte markers	Fbxo2
Quiescent NSC and tanycyte markers	Pmm1
Quiescent NSC and tanycyte markers	Cnbp
Quiescent NSC and tanycyte markers	Ptn
Quiescent NSC and tanycyte markers	Mageh1
Quiescent NSC and tanycyte markers	Dclk1
Tanycyte markers	Ndufs3
Tanycyte markers	Tmed4
Tanycyte markers	Ndufs4
Tanycyte markers	Mest
Tanycyte markers	Lppos
Tanycyte markers	Eva1a
Tanycyte markers	Fkbp3
Tanycyte markers	Stk16
Tanycyte markers	Efna5
Tanycyte markers	Ap1s2
Tanycyte markers	Ube2n
Tanycyte markers	Tob1
Tanycyte markers	Psmc4
Tanycyte markers	Fkbp4
Tanycyte markers	Abhd8
Tanycyte markers	Cox20
Tanycyte markers	Deptor
Tanycyte markers	Cdh2
Tanycyte markers	Psmc5
Tanycyte markers	Gstt1
Tanycyte markers	Otub1
Tanycyte markers	Gadd45gip1
Tanycyte markers	Rmst
Tanycyte markers	Klhdc8b
Tanycyte markers	Tceal8
Tanycyte markers	Nono
Tanycyte markers	Chmp2a
Tanycyte markers	Oaz2
Tanycyte markers	Chchd7
Tanycyte markers	Fkbp8
Tanycyte markers	Ndufs8
Tanycyte markers	Ccdc12
Tanycyte markers	Ldha
Tanycyte markers	Atp5f1
Tanycyte markers	Bbip1
Tanycyte markers	Ndufb6
Tanycyte markers	Snap47
Tanycyte markers	Ndufs5
Tanycyte markers	Maged1
Tanycyte markers	Lhx2
Tanycyte markers	Gm561
Tanycyte markers	Zfand6
Tanycyte markers	Flywch2
Tanycyte markers	Acot11
Tanycyte markers	Nedd8
Tanycyte markers	Ptms
Tanycyte markers	Gdi1
Tanycyte markers	Mien1
Tanycyte markers	Pla2g5
Tanycyte markers	Paip1
Tanycyte markers	Pfdn1
Tanycyte markers	Smpd1
Tanycyte markers	Ptov1
Tanycyte markers	Six3
Tanycyte markers	Fbxo44
Tanycyte markers	Atxn7l3b
Tanycyte markers	Gnai2
Tanycyte markers	Dynlrb1
Tanycyte markers	Ube2e1
Tanycyte markers	Tbca
Tanycyte markers	Sumo1
Tanycyte markers	Sar1b
Tanycyte markers	Cdkn1b
Tanycyte markers	Pcmt1
Tanycyte markers	Atp6v0e2
Tanycyte markers	Pdcd5
Tanycyte markers	Aurkaip1
Tanycyte markers	Clcn3
Tanycyte markers	Pcdh11x
Tanycyte markers	Sptssa
Tanycyte markers	Aco2
Tanycyte markers	Hlf
Tanycyte markers	Blcap
Tanycyte markers	Ccdc136
Tanycyte markers	Mrps21
Tanycyte markers	Insig2
Tanycyte markers	Cops7a
Tanycyte markers	Stard10
Tanycyte markers	Srrm2
Tanycyte markers	Uqcrb
Tanycyte markers	Bsg
Tanycyte markers	Cadm1
Tanycyte markers	Trappc2l
Tanycyte markers	H2afj
Tanycyte markers	Mrps12
Tanycyte markers	Bhlhb9
Tanycyte markers	Mrps36
Tanycyte markers	Acyp2
Tanycyte markers	Wdr83os
Tanycyte markers	Slc25a33
Tanycyte markers	Pitpnc1
Tanycyte markers	Rax
Tanycyte markers	Scn9a
Tanycyte markers	Lgr4
Tanycyte markers	Lrat
Tanycyte markers	Nebl
Tanycyte markers	Pcbp2
Tanycyte markers	Mtch1
Tanycyte markers	Ssbp2
Tanycyte markers	Tceb2
Tanycyte markers	Dnajc8
Tanycyte markers	Huwe1
Tanycyte markers	Ccdc90b
Tanycyte markers	Chmp5
Tanycyte markers	Cetn3
Tanycyte markers	Tiparp
Tanycyte markers	G3bp2
Tanycyte markers	Gstm6
Tanycyte markers	Mrpl54
Tanycyte markers	Col23a1
Tanycyte markers	Cirbp
Tanycyte markers	Dnaja2
Tanycyte markers	Gstm7
Tanycyte markers	Abhd11
Tanycyte markers	Nt5dc2
Tanycyte markers	Ccnd2
Tanycyte markers	Polr2k
Tanycyte markers	Fam58b
Tanycyte markers	Bex4
Tanycyte markers	Vdac1
Tanycyte markers	Cul1
Tanycyte markers	Acaa2
Tanycyte markers	Ndufa8
Tanycyte markers	Ogt
Tanycyte markers	Cox17
Tanycyte markers	Cox6b1
Tanycyte markers	Mrpl34
Tanycyte markers	Minos1
Tanycyte markers	Gm19412
Tanycyte markers	Trappc1
Tanycyte markers	Higd1a
Tanycyte markers	Lrrc8d
Tanycyte markers	Nfix
Tanycyte markers	Slirp
Tanycyte markers	Slit2
Tanycyte markers	Ndufa6
Tanycyte markers	Slc39a12
Tanycyte markers	H2afv
Tanycyte markers	Fzd5
Tanycyte markers	Tsen34
Tanycyte markers	Cox7a2
Tanycyte markers	Hdgf
Tanycyte markers	Cyc1
Tanycyte markers	1700063D05Rik
Tanycyte markers	Psma2
Tanycyte markers	Ppia
Tanycyte markers	Bex1
Tanycyte markers	Psma3
Tanycyte markers	Ppdpf
Tanycyte markers	Chid1
Tanycyte markers	Drap1
Tanycyte markers	Pdzd11
Tanycyte markers	Kctd14
Tanycyte markers	1110038F14Rik
Tanycyte markers	Cited1
Tanycyte markers	Lsm4
Tanycyte markers	Hnrnpc
Tanycyte markers	Polr2l
Tanycyte markers	Clpp
Tanycyte markers	Suclg2
Tanycyte markers	Atp5j2
Tanycyte markers	Trappc4
Tanycyte markers	0610011F06Rik
Tanycyte markers	Tma7
Tanycyte markers	Nfib
Tanycyte markers	Timm8b
Tanycyte markers	Erlec1
Tanycyte markers	Mrpl28
Tanycyte markers	Tkt
Tanycyte markers	Pex13
Tanycyte markers	Rab14
Tanycyte markers	Smim1
Tanycyte markers	Cope
Tanycyte markers	Mpc2
Tanycyte markers	Hist3h2a
Tanycyte markers	Zmat2
Tanycyte markers	Pts
Tanycyte markers	2300009A05Rik
Tanycyte markers	Isca2
Tanycyte markers	Map1b
Tanycyte markers	Anapc13
Tanycyte markers	Atp6v1g1
Tanycyte markers	Naa38
Tanycyte markers	H2afy
Tanycyte markers	Hdac1
Tanycyte markers	Rnf6
Tanycyte markers	Eno1
Tanycyte markers	Csnk1a1
Tanycyte markers	Psmb3
Tanycyte markers	1110008P14Rik
Tanycyte markers	Trip4
Tanycyte markers	Gpr50
Tanycyte markers	Mkln1
Tanycyte markers	Sall2
Tanycyte markers	Eif4a2
Tanycyte markers	Lix1
Tanycyte markers	BC031181
Tanycyte markers	Rheb
Tanycyte markers	Ndufa11
Tanycyte markers	Tmem106c
Tanycyte markers	Polr2f
Tanycyte markers	Atp5g3
Tanycyte markers	Lman1
Tanycyte markers	Nkx2-1
Tanycyte markers	Pfkl
Tanycyte markers	Ndufa4
Tanycyte markers	Ralbp1
Tanycyte markers	Frzb
Tanycyte markers	Ndufa12
Tanycyte markers	Lmo3
Tanycyte markers	Ywhae
Tanycyte markers	Slc25a4
Tanycyte markers	Smim4
Tanycyte markers	Stub1
Tanycyte markers	Pfkm
Tanycyte markers	Yipf4
Tanycyte markers	Ndufa1
Tanycyte markers	Zranb2
Tanycyte markers	Ildr2
Tanycyte markers	Ggact
Tanycyte markers	Hsdl2
Tanycyte markers	Lmo1
Tanycyte markers	Sf3b6
Tanycyte markers	Tmem238
Tanycyte markers	Fis1
Tanycyte markers	Tmem52
Tanycyte markers	U2af1
Tanycyte markers	Pls3
Tanycyte markers	Taf10
Tanycyte markers	Sf3b5
Tanycyte markers	Prkar1a
Tanycyte markers	Hmgn2
Tanycyte markers	Mettl20
Tanycyte markers	Phb
Tanycyte markers	Sdhc
Tanycyte markers	Vamp8
Tanycyte markers	Hnrnph3
Tanycyte markers	Kif5b
Tanycyte markers	Fam173a
Tanycyte markers	Psenen
Tanycyte markers	Sf3b2
Tanycyte markers	Apoc1
Tanycyte markers	Aldh7a1
Tanycyte markers	Igf1r
Tanycyte markers	Dcaf8
Tanycyte markers	Prr13
Tanycyte markers	Eif3i
Tanycyte markers	Hnrnpa2b1
Tanycyte markers	Mthfd2l
Tanycyte markers	Ccdc124
Tanycyte markers	Dhrs1
Tanycyte markers	Idh3g
Tanycyte markers	Mrps33
Tanycyte markers	Tax1bp1
Tanycyte markers	Hmgn1
Tanycyte markers	Atp6v1e1
Tanycyte markers	Hypk
Tanycyte markers	Top1
Tanycyte markers	Lamtor5
Tanycyte markers	Ctf1
Tanycyte markers	Wbp2
Tanycyte markers	Eny2
Tanycyte markers	Eif4g1
Tanycyte markers	Usmg5
Tanycyte markers	Cops6
Tanycyte markers	Smarcd3
Tanycyte markers	Wbp1
Tanycyte markers	mt-Nd3
Tanycyte markers	Atp5d
Tanycyte markers	Lpar4
Tanycyte markers	Tmem176b
Tanycyte markers	Tuba1b
Tanycyte markers	Tbx3
Tanycyte markers	Dctn3
Tanycyte markers	2010107E04Rik
Tanycyte markers	Coa3
Tanycyte markers	Lamtor4
Tanycyte markers	Arpc5l
Tanycyte markers	Morf4l1
Tanycyte markers	Slc30a5
Tanycyte markers	Cisd2
Tanycyte markers	Hes1
Tanycyte markers	Slc16a2
Tanycyte markers	Wdr61
Tanycyte markers	Eno1b
Tanycyte markers	Spag7
Tanycyte markers	Atp5h
Tanycyte markers	Cisd1
Tanycyte markers	Hsd17b10
Tanycyte markers	Sft2d2
Tanycyte markers	Sra1
Tanycyte markers	Mrps28
Tanycyte markers	1110004F10Rik
Tanycyte markers	Dlk1
Tanycyte markers	Six6
Tanycyte markers	Slc25a25
Tanycyte markers	Mrpl41
Tanycyte markers	Mbd1
Tanycyte markers	Hn1
Tanycyte markers	Hsd17b4
Tanycyte markers	Antxr1
Tanycyte markers	Hsbp1
Tanycyte markers	mt-Nd1
Tanycyte markers	Tspan12
Tanycyte markers	Irf2bpl
Tanycyte markers	Myeov2
Tanycyte markers	Mdh2
Tanycyte markers	Hint1
Tanycyte markers	Gca
Tanycyte markers	Usp50
Tanycyte markers	Sox2
Tanycyte markers	Arl2
Tanycyte markers	Unc119
Tanycyte markers	Cox6a1
Tanycyte markers	Cox7b
Tanycyte markers	Apoa1bp
Tanycyte markers	Higd2a
Tanycyte markers	Grcc10
Tanycyte markers	Atp5l
Tanycyte markers	Trpm3
Tanycyte markers	Meg3
Tanycyte markers	Mrpl20
Tanycyte markers	Sarnp
Tanycyte markers	Cbarp
Tanycyte markers	Snw1
Tanycyte markers	Cuta
Tanycyte markers	Wdr6
Tanycyte markers	Hmg20b
Tanycyte markers	Ndufb7
Tanycyte markers	Prkaca
Tanycyte markers	Emc4
Tanycyte markers	Erh
Tanycyte markers	Hes6
Tanycyte markers	Cox7c
Tanycyte markers	Ndufb8
Tanycyte markers	Hacd2
Tanycyte markers	Rraga
Tanycyte markers	Sub1
Tanycyte markers	Lrpap1
Tanycyte markers	Clip4
Tanycyte markers	Ormdl2
Tanycyte markers	Pole4
Tanycyte markers	Sepw1
Tanycyte markers	Cox5b
Tanycyte markers	Tbc1d10a
Tanycyte markers	Cbr1
Tanycyte markers	Emc6
Tanycyte markers	Unc50
Tanycyte markers	Rnf181
Tanycyte markers	Per3
Tanycyte markers	Psmb5
Tanycyte markers	As3mt
Tanycyte markers	Rbx1
Tanycyte markers	Pam16
Tanycyte markers	Map2
Tanycyte markers	Metap2
Tanycyte markers	Haghl
Tanycyte markers	Ssu72
Tanycyte markers	Mrpl27
Quiescent NSC and ependymal cell markers	Fkbp2
Quiescent NSC and ependymal cell markers	Sparc
Quiescent NSC and ependymal cell markers	Zfp36l1
Quiescent NSC and ependymal cell markers	Ckb
Quiescent NSC and ependymal cell markers	Lxn
Quiescent NSC and ependymal cell markers	Pdlim4
Quiescent NSC and ependymal cell markers	Abhd3
Quiescent NSC and ependymal cell markers	Hspa2
Quiescent NSC and ependymal cell markers	Mid1ip1
Quiescent NSC and ependymal cell markers	Crip1
Quiescent NSC and ependymal cell markers	Psap
Quiescent NSC and ependymal cell markers	Laptm4a
Quiescent NSC and ependymal cell markers	Gclm
Quiescent NSC and ependymal cell markers	Cd9
Quiescent NSC and ependymal cell markers	Fam213a
Quiescent NSC and ependymal cell markers	Sat1
Quiescent NSC and ependymal cell markers	Klf9
Quiescent NSC and ependymal cell markers	Psph
Quiescent NSC and ependymal cell markers	Il11ra1
Quiescent NSC and ependymal cell markers	Scd2
Quiescent NSC and ependymal cell markers	Ubc
Quiescent NSC and ependymal cell markers	Gm14964
Quiescent NSC and ependymal cell markers	Cpe
Quiescent NSC and ependymal cell markers	Psat1
Quiescent NSC and ependymal cell markers	Smpdl3a
Quiescent NSC and ependymal cell markers	S100a6
Quiescent NSC and ependymal cell markers	Timp3
Quiescent NSC and ependymal cell markers	Clu
Quiescent NSC and ependymal cell markers	Slc20a1
Quiescent NSC and ependymal cell markers	Pla2g16
Quiescent NSC and ependymal cell markers	Serpine2
Quiescent NSC and ependymal cell markers	Itm2b
Quiescent NSC and ependymal cell markers	Acot1
Quiescent NSC and ependymal cell markers	Cd63
Quiescent NSC and ependymal cell markers	Fth1
Quiescent NSC markers	Tspan3
Quiescent NSC markers	Cbs
Quiescent NSC markers	Msmo1
Quiescent NSC markers	Gpm6a
Quiescent NSC markers	Dazap2
Quiescent NSC markers	Glul
Quiescent NSC markers	Sec62
Quiescent NSC markers	Gpm6b
Quiescent NSC markers	Ddrgk1
Quiescent NSC markers	Tecr
Quiescent NSC markers	Ctsz
Quiescent NSC markers	Tspan7
Quiescent NSC markers	Tmem205
Quiescent NSC markers	Sdf4
Quiescent NSC markers	Asrgl1
Quiescent NSC markers	Slc48a1
Quiescent NSC markers	Lfng
Quiescent NSC markers	Acox1
Quiescent NSC markers	Rgcc
Quiescent NSC markers	Hrsp12
Quiescent NSC markers	Igfbp5
Quiescent NSC markers	Sparcl1
Quiescent NSC markers	Trim9
Quiescent NSC markers	Gcsh
Quiescent NSC markers	Rhoa
Quiescent NSC markers	Ugp2
Quiescent NSC markers	Mpv17
Quiescent NSC markers	Ppp2r2b
Quiescent NSC markers	Myo6
Quiescent NSC markers	Lamp1
Quiescent NSC markers	Pla2g7
Quiescent NSC markers	Scp2
Quiescent NSC markers	Id1
Quiescent NSC markers	Atraid
Quiescent NSC markers	Id2
Quiescent NSC markers	Qk
Quiescent NSC markers	Id3
Quiescent NSC markers	Il18
Quiescent NSC markers	Ndrg2
Quiescent NSC markers	Notch1
Quiescent NSC markers	Fabp7
Quiescent NSC markers	Chst2
Quiescent NSC markers	Plpp3
Quiescent NSC markers	Atp6ap2
Quiescent NSC markers	Gabrb1
Quiescent NSC markers	Thbs4
Quiescent NSC markers	S1pr1
Quiescent NSC markers	Sirpa
Quiescent NSC markers	Atp6ap1
Quiescent NSC markers	Ednrb
Quiescent NSC markers	Vimp
Quiescent NSC markers	Dtna
Quiescent NSC markers	Plxnb1
Quiescent NSC markers	C4b
Quiescent NSC markers	Gadd45g
Quiescent NSC markers	Vkorc1
Quiescent NSC markers	Phyhipl
Quiescent NSC markers	Pantr1
Quiescent NSC markers	Pon2
Quiescent NSC markers	Scg3
Quiescent NSC markers	Acsbg1
Quiescent NSC markers	Acsl3
Quiescent NSC markers	Zfyve21
Quiescent NSC markers	Csrp1
Quiescent NSC markers	Hmgcs1
Quiescent NSC markers	Ppib
Quiescent NSC markers	Reep5
Quiescent NSC markers	Cmtm5
Quiescent NSC markers	Ddah1
Quiescent NSC markers	Ntsr2
Quiescent NSC markers	Nrxn1
Quiescent NSC markers	Pea15a
Quiescent NSC markers	Lap3
Quiescent NSC markers	Lgi4
Quiescent NSC markers	Prex2
Quiescent NSC markers	Prodh
Quiescent NSC markers	Atp1a2
Quiescent NSC markers	D10Jhu81e
Quiescent NSC markers	Ass1
Quiescent NSC markers	Cd81
Quiescent NSC markers	Scara3
Quiescent NSC markers	Cyb5a
Quiescent NSC markers	Cxxc5
Quiescent NSC markers	Ptprz1
Quiescent NSC markers	Fgfr3
Quiescent NSC markers	Slc27a1
Quiescent NSC markers	Nr3c1
Quiescent NSC markers	Gm10561
Quiescent NSC markers	Arhgef26
Quiescent NSC markers	Lsamp
Quiescent NSC markers	Cyba
Quiescent NSC markers	Rftn2
Quiescent NSC markers	Ahcyl1
Quiescent NSC markers	1190005I06Rik
Quiescent NSC markers	Ppp1r1a
Quiescent NSC markers	S100a16
Quiescent NSC markers	Tmem256
Quiescent NSC markers	Mgll
Quiescent NSC markers	Scrg1
Quiescent NSC markers	Adgrg1
Quiescent NSC markers	Sepp1
Quiescent NSC markers	Nim1k
Quiescent NSC markers	Krtcap2
Quiescent NSC markers	S100a13
Quiescent NSC markers	Phgdh
Quiescent NSC markers	Ppt1
Quiescent NSC markers	Tst
Quiescent NSC markers	Ascl1
Quiescent NSC markers	Ctsl
Quiescent NSC markers	Adk
Quiescent NSC markers	Htra1
Quiescent NSC markers	Slc1a2
Quiescent NSC markers	Sfrp1
Quiescent NSC markers	Hsd17b12
Quiescent NSC markers	Ahi1
Quiescent NSC markers	Cspg5
Quiescent NSC markers	Stx4a
Quiescent NSC markers	Cd27
Quiescent NSC markers	Ccdc80
Quiescent NSC markers	Cntfr
Quiescent NSC markers	Rgs20
Quiescent NSC markers	Apoe
Quiescent NSC markers	Akap7
Quiescent NSC markers	Ntm
Quiescent NSC markers	Selm
Quiescent NSC markers	Tnfrsf19
Quiescent NSC markers	Hes5
Quiescent NSC markers	Emc2
Quiescent NSC markers	Rorb
Quiescent NSC markers	Tmem208
Quiescent NSC markers	Klf15
Quiescent NSC markers	Ctsb
Quiescent NSC markers	Npc2
Quiescent NSC markers	Fbrsl1
Quiescent NSC markers	Tor1aip1
Quiescent NSC markers	Gpr37l1
Quiescent NSC markers	Pmvk
Quiescent NSC markers	Tprkb
Quiescent NSC markers	Gfap
Quiescent NSC markers	Nap1l5
Quiescent NSC markers	Emc7
Quiescent NSC markers	Selt
Quiescent NSC markers	Glud1
Quiescent NSC markers	Mfge8
Quiescent NSC markers	Emp2
