# Supplementary material for: Hypothalamic Rax+ tanycytes contribute to tissue repair and tumorigenesis upon oncogene activation in mice
Source: Nat Commun. 2021 Apr 16;12:2288. doi: 10.1038/s41467-021-22640-z (PMC8052410; doi:10.1038/s41467-021-22640-z)
Supplement: Supplementary file 6 — Supplementary Data 3 [file 41467_2021_22640_MOESM6_ESM.xlsx]

## Sheet: P values
Main Figures													Supplemental Figures
Fig. 2c			Fig. 3d			Fig. 4d			Fig. 6b				Fig. S5a			Fig. S6e
EZ	P values	Significance	Injury vs Control	P values	Significance	Rax-Igf1rf/f vs Igf1rf/f	P values	Significance	Mutant vs Control	P values	Significance			P values	Significance		P values	Significance
7 dpi vs 3 dpi	>0.9999999999	N.S.	Sox2+Olig2-	4.54e-08	***	Sox2+Olig2+	0.246606	N.S.	Width	1.978e-06	***		Injury vs Control	5.119e-06	***	Rax-Igf1rf/f vs Igf1rf/f	0.0064353	**
14 dpi vs 3 dpi	0.973286	N.S.	Scn7a	3.10573e-05	***	Sox2+Olig2-	0.0196169	*	Thickness	7e-13	***
30 dpi vs 3 dpi	0.778989	N.S.	Sox2+Olig2+	0.00020387	***	Scn7a	0.00241668	**					Fig. S5g			Fig. S6g
			PDGFRα	0.000659752	***	Fig. 4g			Fig. 6f					P values	Significance		P values	Significance
SEZ	P values	Significance	S100β	9.71748e-05	***	Rax-Igf1rf/f vs Igf1rf/f	P values	Significance	Sox2	P values	Significance		Injury vs Control	1.8e-14	***	OSI906-Control	0.0388193	*
7 dpi vs 3 dpi	>0.9999999999	N.S.	Fig. 3h			EdU+ tanycytes	0.0020178	**	Center zone vs Control	9e-10	***
14 dpi vs 3 dpi	0.999997	N.S.	EdU+Sox2+Olig2-	P values	Significance	EdU+ OPCs	0.0416491	*	Marginal zone vs Control	5.9743e-06	***		Fig. S5h			Fig. S6h
30 dpi vs 3 dpi	0.996187	N.S.	Rax::iDTR-DT vs iDTR-DT	7.81e-07	***				Sox2+Olig2+	P values	Significance		EZ	P values	Significance		P values	Significance
			Rax::iDTR-DT vs Rax::iDTR-Vehicle	0.000164879	***				Center zone vs Control	0.943923	N.S.		Rax::iDTR-Vehicle vs iDTR-DT	>0.999999999999999	N.S.	OSI906-Control	0.000164167	***
			Fig. 3i						Marginal zone vs Control	1.16e-13	***		Rax::iDTR-DT vs iDTR-DT	4.16e-13	***
			Sox2+Olig2+ (EZ)	P values	Significance	Fig. 5c			Sox2+Olig2-	P values	Significance		SEZ
			Rax::iDTR-DT vs iDTR-DT	6.53185e-05	***	Mutant vs Control	P values	Significance	Center zone vs Control	2.7e-09	***		Rax::iDTR-Vehicle vs iDTR-DT	0.493517	N.S.
			Rax::iDTR-DT vs Rax::iDTR-Vehicle	0.000631121	***	EZ	0.00273352	**	Marginal zone vs Control	0.174752	N.S.		Rax::iDTR-DT vs iDTR-DT	<0.000000000000001	***
			Sox2+Olig2- (EZ)	P values	Significance	SEZ	9.947e-07	***	Olig2	P values	Significance
			Rax::iDTR-DT vs iDTR-DT	4.61e-08	***				Center zone vs Control	0.030083	*
			Rax::iDTR-DT vs Rax::iDTR-Vehicle	1.5912e-06	***	Fig. 5e			Marginal zone vs Control	2.266e-12	***
			Sox2+Olig2+ (SEZ)	P values	Significance	Mutant vs Control	P values	Significance	S100β	P values	Significance
			Rax::iDTR-DT vs iDTR-DT	6.8342e-06	***	Sox2+/0ilg+2-EZ	0.0965707	N.S.	Center zone vs Control	0.000212905	***
			Rax::iDTR-DT vs Rax::iDTR-Vehicle	0.00117279	***	Sox2+/0ilg2--EZ	8.4e-09	***	Marginal zone vs Control	1.28e-08	***
			Sox2+Olig2- (SEZ)	P values	Significance	Sox2+/0ilg2+-SEZ	0.000148706	***	CC1	P values	Significance
			Rax::iDTR-DT vs iDTR-DT	4.2e-09	***	Sox2+/0ilg2--SEZ	3.54325e-05	***	Center zone vs Control	0.00356011	**
			Rax::iDTR-DT vs Rax::iDTR-Vehicle	1.602e-07	***	Olig2	0.017836	*	Marginal zone vs Control	9.083e-07	***
			Olig2	P values	Significance	NeuN	0.0650728	N.S.	NeuN	P values	Significance
			Rax::iDTR-DT vs iDTR-DT	1.689e-07	***	CC1	0.00150887	**	Center zone vs Control	7.71356e-05	***
			Rax::iDTR-DT vs Rax::iDTR-Vehicle	3.62383e-05	***	S100β	0.524579	N.S.	Marginal zone vs Control	0.996856	N.S.
			NeuN	P values	Significance
			Rax::iDTR-DT vs iDTR-DT	0.811605	N.S.
			Rax::iDTR-DT vs Rax::iDTR-Vehicle	0.706155	N.S.
			CC1	P values	Significance
			Rax::iDTR-DT vs iDTR-DT	0.000635658	***
			Rax::iDTR-DT vs Rax::iDTR-Vehicle	0.000115219	***
			S100β	P values	Significance
			Rax::iDTR-DT vs iDTR-DT	2.191e-07	***
			Rax::iDTR-DT vs Rax::iDTR-Vehicle	1.5902e-06	***

## Sheet: Sample size
Main Figures																			Supplemental Figures
Fig. 1h		Fig. 2c		Fig. 3d				Fig. 4d			Fig. 5c			Fig. 6b					Fig. S5a				Fig. S6e
Rax	8	3 dpi	3		Control	Injury			Igf1rf/f	Rax-Igf1rf/f		Control	Mutant		Control	Mutant				Control	Injury			Igf1rf/f	Rax-Igf1rf/f
Sox2 (EZ)	7	7 dpi	3	Sox2+Olig2-	19	10		Sox2+Olig2+	21	20	EZ	12	14	Width	24	7			EdU+ cells	11	10		Apoptotic cells	24	19
Sox2 (SEZ)	7	14 dpi	3	Scn7a	16	12		Sox2+Olig2-	21	20	SEZ	12	14	Height	24	7			Fig. S5g				Fig. S6g and S6h
NG2	3	30 dpi	3	Sox2+Olig2+	19	10		Scn7a	12	20	Fig. 5e			Fig. 6f						Control	Injury			Control	OSI-906
Olig2	3			PDGFRα	13	15		Fig. 4g				Control	Mutant		Control	Mutant-center zone	Mutant-marginal zone		GFP+ cells	12	10		Normalized Sox2	4	4
NeuN	4	Fig. 2e		S100β	21	10			Igf1rf/f	Rax-Igf1rf/f	Sox2+Olig2+ (EZ)	20	21	Sox2+	24	7	7		Fig. S5h				Normalized pIGF1R	4	4
CC1	3	3 dpi	3	Fig. 3h				EdU+ tanycytes	12	10	Sox2+Olig2- (EZ)	20	21	Sox2+Olig2+ (EZ)	24	7	7			iDTR-DT	Rax::iDTR-Vehicle	Rax::iDTR-DT
S100b	4	7 dpi	4		iDTR-DT	Rax::iDTR-Vehicle	Rax::iDTR-DT	EdU+ OPCs	12	10	Sox2+Olig2+ (SEZ)	20	21	Sox2+Olig2- (EZ)	24	7	7		EZ	22	12	18
Iba1	4	14 dpi	3	EdU+Sox2+Olig2-	22	12	18				Sox2+Olig2- (SEZ)	20	21	Olig2+	24	7	7		SEZ	22	12	18
		30 dpi	3	Fig. 3i							Olig2	10	17	S100β+	21	7	7
					iDTR-DT	Rax::iDTR-Vehicle	Rax::iDTR-DT				NeuN	18	10	CC1+	21	7	7
				Sox2+Olig2+ (EZ)	22	12	18				CC1	10	10	NeuN+	21	7	7
				Sox2+Olig2- (EZ)	22	12	18				S100β	18	10
				Sox2+Olig2+ (SEZ)	22	12	18
				Sox2+Olig2- (SEZ)	22	12	18
				Olig2	22	12	18
				NeuN	13	10	12
				CC1	20	10	14
				S100β	22	12	19
