# Supplementary material for: Hypothalamic Rax+ tanycytes contribute to tissue repair and tumorigenesis upon oncogene activation in mice
Source: Nat Commun. 2021 Apr 16;12:2288. doi: 10.1038/s41467-021-22640-z (PMC8052410; doi:10.1038/s41467-021-22640-z)
Supplement: Supplementary file 8 — Source Data [file 41467_2021_22640_MOESM8_ESM.xlsx]

## Sheet: Fig. 1h
	Rax	Sox2 (EZ)	Sox2 (SEZ)	NG2	Olig2	NeuN	CC1	S100β	Iba1
	0	5.2	48.3	32.8	52	0	10	8	8
	2.77778	2.3	43.2	32.6	65.5	0	2	2.5	12.7
	2.10526	0	57.47	37.8	59.1	0	9.4	1.7	4.2
	2.88462	2.4	60			0		6.7	5
	1.44928	0	65.3
	1.28205	0	61.7
	0	2.8	56.1
	0

## Sheet: Fig. 2c
	3dpi			7dpi			14dpi			30dpi
EZ	86.4	82	84	78.6	89.2	85.2	81.9	83.1	78.7	81.6	84.3	71.9
SEZ	13.6	18	15.8	21.4	10.8	15.9	18.1	16.9	21.3	18.4	15.7	28.1

## Sheet: Fig. 2e
	Sox2+/Oilg2+ (EZ)	Sox2+/Oilg2- (EZ)	Sox2+/Oilg2+ (SEZ)	Sox2+/Oilg2- (SEZ)	NG2	Olig2	NeuN	CC1	S100β
3dpi	0	64.4	0	35.6	0	0	0	0	0
	0	74.5	0	25.5	0	0	0	0	0
	0	55	0	30	0	0	0	0	0
7dpi	0	88.2	0	11.8	0	0	0	0	0
	0	86	0	14	0	0	0	0	0
	0	83.6	0	16.4	0	0	0	0	0
	0	80.7	0	19.3	0	0	0	0	0
14dpi	0	70.1	0	29.9	0	0	0	0	0
	0	75.4	0	24.6	0	0	0	0	0
	0	92	0	8	0	0	0	0	0
30dpi	0	87	0	13	0	0	0	0	0
	0	60.9	0	39.1	0	0	0	0	0
	0	72.4	0	27.6	0	0	0	0	0

## Sheet: Fig. 3d
	Control-Sox2+Olig2-	Injury-Sox2+Olig2-	Control-Scn7a	Injury-Scn7a	Control-Sox2+Olig2+	Injury-Sox2+Olig2+	Control-PDGFα	Injury-PDGFα	Control-S100β	Injury-S100β
	0	19	0	36	3	6	0	12	1	2
	1	64	0	26	7	11	0	7	0	3
	0	29	0	5	10	10	3	20	2	3
	1	13	1	10	11	7	0	27	2	6
	0	20	0	13	6	11	7	9	0	1
	2	28	0	13	6	15	6	11	2	4
	0	25	0	2	3	21	6	9	0	6
	0	27	0	3	1	21	7	9	1	2
	0	22	1	8	4	37	1	21	0	1
	0	65	0	6	3	26	4	8	2
	1		1	14	3		4	4	0
	0		0	15	4		4	4	0
	0		1		7		7	7	0
	0		0		3			21	1
	0		0		1			8	0
	0		0		7				1
	0				10				2
	2				11				1
	0				12				0
									2
									1

## Sheet: Fig. 3h
iDTR-DT	0	0	0	2	3	1	3	0	2	0	5	0	2	4	5	1	3	2	3	5	2	5
Rax::iDTR-Vehicle	2	4	4	1	4	3	1	1	3	5	3	3
Rax::iDTR-DT	1	5	6	11	9	8	2	12	5	10	8	16	9	8	5	4	6	3

## Sheet: Fig. 3i
iDTR-DT
Sox2+/Oilg2+ (EZ)	0	0	0	0	0	0	0	0	0	0	0	0	0	0	0	0	0	0	0	0	0	0
Sox2+/Oilg2- (EZ)	0	0	0	0	0	0	0	0	0	0	0	0	0	0	0	0	0	0	0	0	0	0
Sox2+/Oilg2+ (SEZ)	0	0	0	2	3	1	3	0	2	0	5	0	2	4	5	1	3	1	3	5	2	5
Sox2+/Oilg2- (SEZ)	0	0	0	0	0	0	0	0	0	0	0	0	0	0	0	0	0	0	0	0	0
Olig2	0	0	0	2	3	1	3	0	2	0	5	0	2	4	5	1	3	2	3	5	2	5
NeuN	0	0	0	0	0	0	1	0	0	0	0	0	0
CC1	2	3	2	1	2	3	2	4	2	1	0	0	1	1	0	0	1	0	2	0
S100β	0	0	1	0	0	0	1	0	1	0	2	0	0	0	1	0	1	2	1	0	2	1
Rax::iDTR-Vehicle
Sox2+/Oilg2+ (EZ)	0	0	0	0	0	0	0	0	0	0	0	0
Sox2+/Oilg2- (EZ)	0	0	0	0	0	0	0	0	0	0	0	0
Sox2+/Oilg2+ (SEZ)	2	4	4	1	3	3	1	1	3	5	3	3
Sox2+/Oilg2- (SEZ)	0	0	0	0	0	0	0	0	0	0	0	0
Olig2	2	4	4	1	4	3	1	1	3	5	3	3
NeuN	0	0	0	1	0	0	0	0	0	0
CC1	1	0	1	4	0	0	0	0	1	0
S100β	0	0	0	0	0	0	2	0	0	1	1	1
Rax::iDTR-DT
Sox2+/Oilg2+ (EZ)	1	2	1	0	2	0	0	2	1	1	2	4	2	0	0	0	0	0
Sox2+/Oilg2- (EZ)	2	2	2	1	2	4	0	1	2	1	4	8	0	2	6	4	4	2
Sox2+/Oilg2+ (SEZ)	1	4	5	11	7	8	3	10	3	8	4	11	6	7	5	5	4	3
Sox2+/Oilg2- (SEZ)	0	1	1	0	2	4	1	2	2	2	3	6	3	1	4	4	5	5
Olig2	2	7	7	12	10	8	2	14	6	11	10	20	11	8	5	5	7	3
NeuN	0	0	0	0	0	0	0	0	0	0	0	0
CC1	2	2	5	2	3	4	3	1	3	2	6	6	3	3
S100β	1	4	3	0	3	1	1	4	5	6	5	2	3	3	1	3	2	6	3

## Sheet: Fig. 4d
Igf1rf/f
Sox2+Olig2+	6	12	13	12	11	12	14	8	14	11	15	8	8	14	5	17	14	7	14	17	9
Sox2+Olig2-	6	15	34	51	69	98	115	16	16	14	41	43	73	102	8	30	32	58	84	128	107
Scn7a	92	13	26	56	58	67	50	34	21	61	66	75
Rax-Igf1r f/f
Sox2+Olig2+	6	9	15	12	8	6	6	12	9	11	13	16	13	11	9	10	11	7	10	12
Sox2+Olig2-	23	17	15	26	30	41	8	11	13	25	31	40	48	8	19	17	21	52	81	81
Scn7a	1	13	16	61	1	21	45	33	72	46	6	4	19	37	5	3	4	19	48	37

## Sheet: Fig. 4g
		Igf1rf/f													Rax-Igf1r f/f
	EdU+ tanycytes	19	64	29	13	20	28	25	27	22	65	15	38		10	8	9	3	2	8	11	28	12	5
	EdU+ OPCs	6	11	10	7	11	15	21	21	37	26	6	14		8	8	4	7	9	9	14	16	3	7

## Sheet: Fig. 5c
	Control														Mutant
EZ	0	0	0	0	0	0	0	0	0	1	0	0			0	3	4	7	14	4	5	3	7	10	14	28	15	42
SEZ	7	3	5	9	7	15	3	4	9	4	5	9			14	36	28	27	68	21	28	20	24	36	33	48	39	36

## Sheet: Fig. 5e
	Control																						Mutant
Sox2+/Oilg2+ (EZ)	2	0	0	0	0	0	1	0	0	0	0	0	1	0	0	0	0	0	1	1			1	1	1	0	0	1	0	0	1	0	0	0	0	1	1	5	0	0	0	4	2
Sox2+/Oilg2- (EZ)	0	0	0	0	0	0	0	0	0	0	0	0	1	0	0	0	0	0	0	0			1	1	6	7	7	8	2	2	2	5	6	4	8	4	5	4	1	1	6	10	9
Sox2+/Oilg2+ (SEZ)	1	4	5	3	3	4	3	3	1	4	1	1	8	3	5	0	2	5	6	5			1	3	4	5	7	4	1	10	12	5	6	6	11	12	10	10	8	6	10	16	15
Sox2+/Oilg2- (SEZ)	1	0	0	2	3	0	0	0	0	0	0	0	0	0	0	0	0	0	0	0			4	4	4	11	7	15	1	11	2	5	6	7	30	28	31	49	6	8	17	44	31
Olig2	5	2	4	2	3	6	4	2	6	3													9	8	11	7	7	0	4	5	10	5	3	7	4	3	7	12	15
NeuN	0	0	0	0	0	0	0	0	0	0	0	1	0	0	0	0	0	0					0	0	2	1	0	1	0	0	0	0
CC1	0	0	1	0	2	0	1	0	1	0													1	2	3	3	3	0	1	2	2	3
S100β	0	1	1	0	1	0	5	3	5	4	9	17	0	7	7	10	7	5					2	4	3	4	4	6	2	3	2	6

[truncated: 5 more sheets: Fig. 6b, Fig. 6f, Supplementary Figure 5, Supplementary Figure 6, Supplementary Figure 7]
